# Supplementary material for: Evaluating physiological responses of plants to salinity stress
Source: Ann Bot. 2016 Sep 5;119(1):1–11. doi: 10.1093/aob/mcw191 (PMC5218372; doi:10.1093/aob/mcw191)
Supplement: Supplementary Data [file supp_mcw191_suppl_data.zip]

Archive with 3 entries (3 files):
- aob-16508-s03.tif
- aob-16508-s01.mp4
- aob-16508-s02.docx
